# Supplementary material for: Capg enhances proliferation, adipogenesis, and inflammatory response in preadipocytes: insights from bioinformatics analysis and functional validation
Source: PeerJ. 2026 Feb 10;14:e20730. doi: 10.7717/peerj.20730 (PMC12903893; doi:10.7717/peerj.20730)
Supplement: Supplemental Information 3 — The complete visual evidence for the Oil Red O staining analysis presented in the main text. The images were captured following a standardized protocol (100× magnification, five random fields per well) to ensure unbiased assessment. Supplementary Figure S1 provides a macroscopic, plate-level overview, clearly illustrating the enhanced lipid accumulation in the CAPG-overexpressing (Capg-OE) groups compared to the controls (Ctrl) across all replicates. Supplementary Figures S2-S4 present the negative control baseline, showing three independent replicate wells from the Ctrl group. These figures demonstrate the consistency and low level of adipogenesis in the absence of CAPG overexpression. Supplementary Figures S5-S7 present the experimental results, showing three independent replicate wells from the Capg-OE group. The uniformly intense staining across all Capg-OE replicates provides robust and reproducible visual evidence of the pro-adipogenic effect of CAPG. [file peerj-14-20730-s003.xlsx]

## Sheet: Sheet 1
Sheet 1: CCK-8 Assay
Figure 4b
Ctrl	Capg-OE
0.747	0.877		1.0332	1.213		103.32	121.3
0.773	0.878		1.06916	1.21438		106.916	121.438
0.71	0.962		0.982019	1.33057		98.2019	133.057
0.705	0.853		0.975104	1.17981		97.5104	117.981
0.702	1.004		0.970954	1.38866		97.0954	138.866
0.703	0.844		0.972337	1.16736		97.2337	116.736
AVERAGE
0.723333

## Sheet: Sheet 2 
Sheet 2: Oil Red O Quantification
Figure 5b
OD value
Ctrl	2.271	2.144	2.142
Capg-OE	2.504	2.51	2.505

## Sheet: Sheet 3
Sheet 3: Oil Red O Positive Area Analysis (Microscopy)
Figure 5d
Ctrl 1	Area	Mean	IntDen	RawlntDen
1	4.626	130.508	603.757	5564228
2	6.524	116.897	762.582	7027954
3	12.026	130.431	1568.57	14455934
4	15.65	136.293	2132.92	19657030
5	9.56	127.258	1216.63	11212465
AVERAGE			1256.89
Ctrl 2								Ctrl	Capg-OE
1	27.944	126.639	3538.77	32613340				1256.89	5158.47
2	39.659	136.018	5394.36	49714435				4407.43	5750.43
3	46.395	127.4	5910.73	54473314				3257.38	6929.96
4	31.365	107.939	3385.53	31201028			AVERAGE	2973.9
5	39.295	96.9	3807.73	35092051
AVERAGE			4407.43
Ctrl 3
1	23.934	135.943	3253.66	29985722
2	13.675	130.763	1788.18	16479879
3	35.175	117.961	4149.3	38239975			Normalization
4	27.946	118.185	3302.85	30439049				0.422641	1.73458
5	27.403	138.411	3792.93	34955664				1.48204	1.93363
AVERAGE			3257.38					1.09532	2.33026
Capg-OE1
1	52.181	95.762	4996.95	46051905
2	71.475	95.208	6804.96	62714541
3	44.798	118.117	5291.43	48765780
4	29.865	118.553	3540.55	32629682
AVERAGE			5158.47
Capg-OE2
1	36.494	102.581	3743.56	34500683
2	71.517	95.531	6832.14	62965006
3	48.658	91.369	4445.85	40972914
4	55.308	119.589	6614.19	60956383
5	73.661	96.61	7116.39	65584677
AVERAGE			5750.43
Capg-OE 3
1	65.28	98.147	6406.99	59046843
2	47.31	96.083	4545.72	41893310
3	102.278	90.07	9212.2	84899664
4	44.458	98.833	4393.91	40494270
5	114.849	87.863	10091	92998594
AVERAGE			6929.96

## Sheet: Sheet 4
Sheet 4: ELISA for Inflammatory Cytokines IL-6
Figure 6a
	OD	concentration（pg/ml)
Ctrl1	0.409	356.535
Ctrl2	0.381	321.011
Ctrl3	0.429	382.954
Capg-OE1	0.535	537.504
Capg-OE2	0.568	590.61
Capg-OE3	0.597	639.234
Standard	S1	S2	S3	S4	S5	S6	S7	S8
OD	0.784	0.516	0.322	0.183	0.086	0.049	0.026	0.008
concentration（pg/ml)	1000	500	250	125	62.5	31.2	15.6	0

## Sheet: Sheet 5
Sheet 5: ELISA for Inflammatory Cytokine MCP-1
Figure 6b
	OD	0.5× concentration（pg/ml)	1× concentration（pg/ml)
Ctrl1	0.47	114.021	228.043
Ctrl2	0.299	58.7476	117.495
Ctrl3	0.567	151.592	303.185
OE1	0.631	178.845	357.691
OE2	0.64	182.835	365.67
OE3	0.654	189.118	378.236
Standard	S1	S2	S3	S4	S5	S6
concentration（pg/ml)	200	100	50	25	12.5	0
OD	0.676	0.437	0.269	0.141	0.09	0.062

## Sheet: Sheet 6
Sheet 6: ELISA for Inflammatory Cytokine TNF-α
Figure 6c
	OD	concentration（pg/ml)
Ctrl1	0.092	175.379
Ctrl2	0.093	176.789
Ctrl3	0.101	188.174
OE1	0.089	171.17
OE2	0.09	172.57
OE3	0.099	185.309
Standard	S1	S2	S3	S4	S5	S6	S7	S8
OD	0.705	0.455	0.272	0.17	0.114	0.087	0.072	0.052
concentration（pg/ml)	1500	750	375	187.5	93.75	46.875	23.4375	0
