# Supplementary material for: Capg enhances proliferation, adipogenesis, and inflammatory response in preadipocytes: insights from bioinformatics analysis and functional validation
Source: PeerJ. 2026 Feb 10;14:e20730. doi: 10.7717/peerj.20730 (PMC12903893; doi:10.7717/peerj.20730)
Supplement: Supplemental Information 5 [file peerj-14-20730-s005.zip]

Archive with 1 entries (1 files):
- Bioinformatics analysis code.R
