# Supplementary material for: Capg enhances proliferation, adipogenesis, and inflammatory response in preadipocytes: insights from bioinformatics analysis and functional validation
Source: PeerJ. 2026 Feb 10;14:e20730. doi: 10.7717/peerj.20730 (PMC12903893; doi:10.7717/peerj.20730)
Supplement: Supplemental Information 5 [file peerj-14-20730-s005.zip › Bioinformatics analysis code.R]

#########pre_install packages#########
options("repos"="https://mirrors.ustc.edu.cn/CRAN/")
if(!require("BiocManager")) install.packages("BiocManager",update = F,ask = F)
options(BioC_mirror="https://mirrors.ustc.edu.cn/bioc/")

cran_packages <- c('tidyr',
                   'tibble',
                   'dplyr',
                   'stringr',
                   'ggplot2',
                   'ggpubr',
                   'factoextra',
                   'FactoMineR',
                   'devtools',
                   'cowplot',
                   'patchwork',
                   'basetheme',
                   'paletteer',
                   'AnnoProbe',
                   'ggthemes',
                   'VennDiagram',
                   'tinyarray') 
Biocductor_packages <- c('GEOquery',
                         'hgu133plus2.db',
                         'ggnewscale',
                         "limma",
                         "impute",
                         "GSEABase",
                         "GSVA",
                         "clusterProfiler",
                         "org.Hs.eg.db",
                         "preprocessCore",
                         "enrichplot",
                         "ggplotify")

for (pkg in cran_packages){
  if (! require(pkg,character.only=T) ) {
    install.packages(pkg,ask = F,update = F)
    require(pkg,character.only=T) 
  }
}

for (pkg in Biocductor_packages){
  if (! require(pkg,character.only=T) ) {
    BiocManager::install(pkg,ask = F,update = F)
    require(pkg,character.only=T) 
  }
}
for (pkg in c(Biocductor_packages,cran_packages)){
  require(pkg,character.only=T) 
}
#########################Figure 1a######################################################
rm(list = ls())
library(GEOquery)
#先去网页确定是否是表达芯片数据，不是的话不能用本流程。
gse_number = "GSE76812"
eSet <- getGEO(gse_number, destdir = '.', getGPL = F)
class(eSet)
length(eSet)
eSet = eSet[[1]]
#(1)提取表达矩阵exp
exp <- exprs(eSet)
dim(exp)
exp[1:4,1:4]
exp <- exp[, -c(1:6)]
boxplot(exp)
#(2)提取临床信息
pd <- pData(eSet)
pd <- pd[-c(1:6), ]
#(3)让exp列名与pd的行名顺序完全一致
p = identical(rownames(pd),colnames(exp));p
if(!p) exp = exp[,match(rownames(pd),colnames(exp))]
#(4)提取芯片平台编号
gpl_number <- eSet@annotation;gpl_number
save(gse_number,pd,exp,gpl_number,file = "step1output.Rdata")
###group_ids###
load(file = "step1output.Rdata")
library(stringr)
Group=ifelse(str_detect(pd$title,"NC"),
             "ND",
             "HFD")
Group = factor(Group,levels = c("ND","HFD"))
Group
###download platform file at:https://www.ncbi.nlm.nih.gov/geo/query/acc.cgi?acc=GPL16570####
b = read.table("GPL16570-1802.txt",header = T,
               quote = "\"",sep = "\t",check.names = F,fill=TRUE,na.strings = "")
colnames(b)
ids2 = b[,c("ID","gene symbol")]
colnames(ids2) = c("probe_id","symbol")
ids2 = ids2[ids2$symbol!="" & !str_detect(ids2$symbol,"///"),]
ids = ids2[!is.na(ids2$symbol),]
save(exp,Group,ids,gse_number,file = "step2output.Rdata")
###DEGs###
load(file = "step2output.Rdata")
#差异分析，用limma包来做
#需要表达矩阵和Group，不需要改
library(limma)
design=model.matrix(~Group)
fit=lmFit(exp,design)
fit=eBayes(fit)
deg=topTable(fit,coef=2,number = Inf)

#为deg数据框添加几列
#1.加probe_id列，把行名变成一列
library(dplyr)
deg <- mutate(deg,probe_id=rownames(deg))
#2.加上探针注释
ids = ids[!duplicated(ids$symbol),]
#其他去重方式在zz.去重方式.R
deg <- inner_join(deg,ids,by="probe_id")
nrow(deg)

#3.加change列,标记上下调基因
logFC_t=1
P.Value_t = 0.05
k1 = (deg$adj.P.Val < P.Value_t)&(deg$logFC < -logFC_t)
k2 = (deg$adj.P.Val < P.Value_t)&(deg$logFC > logFC_t)
deg <- mutate(deg,change = ifelse(k1,"down",ifelse(k2,"up","stable")))
table(deg$change)
#4.加ENTREZID列，用于富集分析（symbol转entrezid，然后inner_join）
library(clusterProfiler)
library(org.Mm.eg.db)
deg$symbol
deg$symbol <- gsub(" ", "", deg$symbol)
deg$symbol <- trimws(deg$symbol)
deg$symbol
s2e <- bitr(deg$symbol, 
            fromType = "SYMBOL",
            toType = "ENTREZID",
            OrgDb = org.Mm.eg.db)#mouse
#其他物种http://bioconductor.org/packages/release/BiocViews.html#___OrgDb
deg <- inner_join(deg,s2e,by=c("symbol"="SYMBOL"))
save(Group,deg,logFC_t,P.Value_t,gse_number,file = "step4output.Rdata")
###volcano_plot###
load(file = "step1output.Rdata")
load(file = "step4output.Rdata")
library(dplyr)
library(ggplot2)
dat  = deg[!duplicated(deg$symbol),]

p <- ggplot(data = dat, 
            aes(x = logFC, 
                y = -log10(adj.P.Val))) +
  geom_point(alpha=0.4, size=3.5, 
             aes(color=change)) +
  ylab("-log10(adj.P.Value)")+
  scale_color_manual(values=c("blue", "grey","red"))+
  geom_vline(xintercept=c(-logFC_t,logFC_t),lty=4,col="black",lwd=0.8) +
  geom_hline(yintercept = -log10(P.Value_t),lty=4,col="black",lwd=0.8) +
  theme_bw()
p

for_label <- dat%>% 
  filter(symbol %in% c("Cfd", "Cyp2e1", "Orm3","Adrb3","Fam13a","Serpina3b","2610016A17Rik","Pck1","Acsm3",
                       "Gm454","Timp4","Eci3","Apcdd1","Acaca","Slc1a3","Ces1d","Retnla","Adig"         
                       ,"Trhde","Rbp4","Cd84","Clec12a","Ctsk","Clec4d",
                       "Serpinb9b","Trem2","Myh15","Stap1","Adam8","Spp1",         
                       "Hpgds","Tlr13","Il7r","Itgax","Mmp12","Tm4sf19",     
                       "Rgs1","Rnf128","Gpnmb","Atp6v0d2"))

volcano_plot <- p +
  geom_point(size = 3, shape = 1, data = for_label) +
  ggrepel::geom_label_repel(
    aes(label = symbol),
    data = for_label,
    color="black"
  )
volcano_plot
degGSE76812 <- deg
#########################Figure 1b################################
#############start_GEO###########
#实战代码有很多注意事项， 请不要不听课直接跑代码。
#数据下载
rm(list = ls())
library(GEOquery)
#先去网页确定是否是表达芯片数据，不是的话不能用本流程。
gse_number = "GSE57659"
eSet <- getGEO(gse_number, destdir = '.', getGPL = F)
class(eSet)
length(eSet)
eSet = eSet[[1]]
#(1)提取表达矩阵exp
exp <- exprs(eSet)
dim(exp)
exp[1:4,1:4]
exp <- exp[, c(1:8,22:28)]
boxplot(exp)
#(2)提取临床信息
pd <- pData(eSet)
pd <- pd[c(1:8,22:28), ]
#(3)让exp列名与pd的行名顺序完全一致
p = identical(rownames(pd),colnames(exp));p
if(!p) exp = exp[,match(rownames(pd),colnames(exp))]
#(4)提取芯片平台编号
gpl_number <- eSet@annotation;gpl_number
save(gse_number,pd,exp,gpl_number,file = "step1output.Rdata")
##########grou_ids#########
# Group(实验分组)和ids(探针注释)
rm(list = ls())  
load(file = "step1output.Rdata")
library(stringr)
Group=ifelse(str_detect(pd$title,"chow"),
               "ND",
               "HFD")

# 需要把Group转换成因子，并设置参考水平，指定levels，对照组在前，处理组在后
Group = factor(Group,levels = c("ND","HFD"))
Group
library(tinyarray)
find_anno(gpl_number)
ids <- AnnoProbe::idmap('GPL6885')
#################DEGs###########
load(file = "step2output.Rdata")
library(limma)
design=model.matrix(~Group)
fit=lmFit(exp,design)
fit=eBayes(fit)
deg=topTable(fit,coef=2,number = Inf)
#1.加probe_id列，把行名变成一列
library(dplyr)
deg <- mutate(deg,probe_id=rownames(deg))
#2.加上探针注释
ids = ids[!duplicated(ids$symbol),]
#其他去重方式在zz.去重方式.R
deg <- inner_join(deg,ids,by="probe_id")
nrow(deg)

#3.加change列,标记上下调基因
logFC_t=1
P.Value_t = 0.05
k1 = (deg$adj.P.Val < P.Value_t)&(deg$logFC < -logFC_t)
k2 = (deg$adj.P.Val < P.Value_t)&(deg$logFC > logFC_t)
deg <- mutate(deg,change = ifelse(k1,"down",ifelse(k2,"up","stable")))
table(deg$change)
#4.加ENTREZID列，用于富集分析（symbol转entrezid，然后inner_join）
library(clusterProfiler)
library(org.Mm.eg.db)
deg$symbol
deg$symbol <- gsub(" ", "", deg$symbol)
deg$symbol <- trimws(deg$symbol)
deg$symbol
s2e <- bitr(deg$symbol, 
            fromType = "SYMBOL",
            toType = "ENTREZID",
            OrgDb = org.Mm.eg.db)#mouse
deg <- inner_join(deg,s2e,by=c("symbol"="SYMBOL"))
save(Group,deg,logFC_t,P.Value_t,gse_number,file = "step4output.Rdata")
###########volcano plot####################
load(file = "step1output.Rdata")
load(file = "step4output.Rdata")
#1.火山图----
library(dplyr)
library(ggplot2)
dat  = deg[!duplicated(deg$symbol),]

p <- ggplot(data = dat, 
            aes(x = logFC, 
                y = -log10(adj.P.Val))) +
  geom_point(alpha=0.4, size=3.5, 
             aes(color=change)) +
  ylab("-log10(Pvalue)")+
  scale_color_manual(values=c("blue", "grey","red"))+
  geom_vline(xintercept=c(-logFC_t,logFC_t),lty=4,col="black",lwd=0.8) +
  geom_hline(yintercept = -log10(P.Value_t),lty=4,col="black",lwd=0.8) +
  theme_bw()
p

for_label <- dat%>% 
  filter(symbol %in% c("Slc5a7","Mest","Lipf","Nup210","Ubd","Tph2","Sfrp5",
                       "Fgf13","Lctl","Mmp12","Fcgr4","Pvalb","Timp1","Cd84",
                       "Ctsk","Atf3","Trem2","Rgs1","Saa3","Zranb3","Cyp2f2",
                       "Mmp9","Tst","Pon1","Gpx3","Prtn3","Fam13a","Gsta3","Slpi","Slc38a5","Upk3b"))

volcano_plot <- p +
  geom_point(size = 3, shape = 1, data = for_label) +
  ggrepel::geom_label_repel(
    aes(label = symbol),
    data = for_label,
    color="black"
  )
volcano_plot
degGSE57659 <- deg
##########Figure1c-d(Veen Plots)#################
if(!require(tinyarray))devtools::install_github("xjsun1221/tinyarray")
library(tinyarray)
x = list(GSE76812= degGSE76812[degGSE76812$change == 'up','symbol'] ,GSE57659=degGSE57659[degGSE57659$change == 'up','symbol'])
draw_venn(x,"up")
x = list(GSE76812= degGSE76812[degGSE76812$change == 'down','symbol'] ,GSE57659=degGSE57659[degGSE57659$change == 'down','symbol'])
draw_venn(x,"down")
############Figure 2 (WGCNA)#####################
workingDir = "E:/biotrainee/pipeline/GSE76812"    ############工作路径，可以修改，可以设置为数据存放路径
setwd(workingDir)
getwd()
library(WGCNA)

######################################################input data##########################
# The following setting is important, do not omit.读取基因表达矩阵，矩阵是FPKM类型的数据
options(stringsAsFactors = FALSE)
#Read in the female liver data set

fpkm = read.table("normalize.txt",header=T,comment.char = "",check.names=F)
fpkm <- fpkm[, -c(11)]
dim(fpkm)
names(fpkm)
datExpr0 = as.data.frame(t(fpkm[,-1]))
names(datExpr0) = fpkm[,1];##########如果第一行是ID命名，就写成fpkm$ID，是不是基因名
rownames(datExpr0) = names(fpkm[,-1])

##################check missing value and filter ####################
datExpr0

##check missing value jia
gsg = goodSamplesGenes(datExpr0, verbose = 3)
gsg$allOK
#接下来要筛选出来表达缺失值，并移除
if (!gsg$allOK)
{
  # Optionally, print the gene and sample names that were removed:
  if (sum(!gsg$goodGenes)>0)
    printFlush(paste("Removing genes:", paste(names(datExpr0)[!gsg$goodGenes], collapse = ", ")))
  if (sum(!gsg$goodSamples)>0)
    printFlush(paste("Removing samples:", paste(rownames(datExpr0)[!gsg$goodSamples], collapse = ", ")))
  # Remove the offending genes and samples from the data:
  datExpr0 = datExpr0[gsg$goodSamples, gsg$goodGenes]
}

##filter
meanFPKM=0.5  ####过滤标准，可以修改
n=nrow(datExpr0)
datExpr0[n+1,]=apply(datExpr0[c(1:nrow(datExpr0)),],2,mean)
datExpr0=datExpr0[1:n,datExpr0[n+1,] > meanFPKM]  # for meanFpkm in row n+1 and it must be above what you set--select meanFpkm>opt$meanFpkm(by rp)


filtered_fpkm=t(datExpr0)
filtered_fpkm=data.frame(rownames(filtered_fpkm),filtered_fpkm)
names(filtered_fpkm)[1]="sample"
write.table(filtered_fpkm, file="FPKM_filter.xls",row.names=F, col.names=T,quote=FALSE,sep="\t")

#聚类
sampleTree = hclust(dist(datExpr0), method = "average")
# Plot the sample tree: Open a graphic output window of size 12 by 9 inches
# The user should change the dimensions if the window is too large or too small.


sizeGrWindow(12,9)

pdf(file = "1_sampleClustering.pdf", width = 12, height = 9)
par(cex = 0.6)
par(mar = c(0,4,2,0))
plot(sampleTree, main = "Sample clustering to detect outliers", sub="", xlab="", cex.lab = 1.5,
     cex.axis = 1.5, cex.main = 2)

### Plot a line to show the cut
abline(h = 70, col = "red")##剪切高度不确定，故无红线h是调整点

dev.off()
##############所以这一步不一定能够做，剪切高度问题,这个根据实际设置后可用
#这部分用于剪切后的样本剔除，调整高度的位置

### Determine cluster under the line
##clust = cutreeStatic(sampleTree, cutHeight = 15, minSize = 10)
##table(clust)


### clust 1 contains the samples we want to keep.
##keepSamples = (clust==1)
##datExpr0 = datExpr0[keepSamples, ]


##################################
save(datExpr0, file = "fpkm_dataInput.RData")

############### 载入性状数据## input trait data###############
#Loading clinical trait data
traitData = read.table("pd.txt",row.names=1,header=T,comment.char = "",check.names=F)########trait file name can be changed######性状数据文件名，根据实际修改，如果工作路径不是实际性状数据路径，需要添加正确的数据路径
dim(traitData)
names(traitData)
# remove columns that hold information we do not need.
allTraits = traitData
dim(allTraits)
names(allTraits)

# Form a data frame analogous to expression data that will hold the clinical traits.
fpkmSamples = rownames(datExpr0)
traitSamples =rownames(allTraits)
traitRows = match(fpkmSamples, traitSamples)
datTraits = allTraits[traitRows,]
rownames(datTraits) 
collectGarbage()

# Re-cluster samples
sampleTree2 = hclust(dist(datExpr0), method = "average")
# Convert traits to a color representation: white means low, red means high, grey means missing entry
traitColors = numbers2colors(datTraits, signed = FALSE)
# Plot the sample dendrogram and the colors underneath.

#sizeGrWindow(12,12)
pdf(file="2_Sample dendrogram and trait heatmap.pdf",width=12,height=12)
plotDendroAndColors(sampleTree2, traitColors,
                    groupLabels = c("HFD","ND"),
                    main = "Sample dendrogram and trait heatmap")
dev.off()


##################################
save(datExpr0, file = "fpkm_forAnalysis.RData")
save(datTraits, file="trait_forAnalysis.RData")
datExpr <- datExpr0
nGenes <- ncol(datExpr)
nSamples <- nrow(datExpr)
save(nGenes,nSamples,datExpr,datTraits,file="step1_input.Rdata")


#############################network constr########################################

# Allow multi-threading within WGCNA. At present this call is necessary.
# Any error here may be ignored but you may want to update WGCNA if you see one.
# Caution: skip this line if you run RStudio or other third-party R environments.
# See note above.
allowWGCNAThreads()


# Choose a set of soft-thresholding powers
powers = c(1:30)

# Call the network topology analysis function
sft = pickSoftThreshold(datExpr0, powerVector = powers, verbose = 5)

# Plot the results:
#sizeGrWindow(9, 5)
pdf(file="3_Scale independence.pdf",width=15,height=5)
par(mfrow = c(1,2))
cex1 = 0.9
# Scale-free topology fit index as a function of the soft-thresholding power
plot(sft$fitIndices[,1], -sign(sft$fitIndices[,3])*sft$fitIndices[,2],
     xlab="Soft Threshold (power)",ylab="Scale Free Topology Model Fit,signed R^2",type="n",
     main = paste("Scale independence"));
text(sft$fitIndices[,1], -sign(sft$fitIndices[,3])*sft$fitIndices[,2],
     labels=powers,cex=cex1,col="red");
# this line corresponds to using an R^2 cut-off of h
abline(h=0.90,col="red")
# Mean connectivity as a function of the soft-thresholding power
plot(sft$fitIndices[,1], sft$fitIndices[,5],
     xlab="Soft Threshold (power)",ylab="Mean Connectivity", type="n",
     main = paste("Mean connectivity"))
text(sft$fitIndices[,1], sft$fitIndices[,5], labels=powers, cex=cex1,col="red")
dev.off()


######chose the softPower


softPower =sft$powerEstimate
adjacency = adjacency(datExpr0, power = softPower)

##### Turn adjacency into topological overlap
TOM = TOMsimilarity(adjacency);
dissTOM = 1-TOM

# Call the hierarchical clustering function
geneTree = hclust(as.dist(dissTOM), method = "average");
# Plot the resulting clustering tree (dendrogram)

#sizeGrWindow(12,9)
pdf(file="4_Gene clustering on TOM-based dissimilarity.pdf",width=12,height=9)
plot(geneTree, xlab="", sub="", main = "Gene clustering on TOM-based dissimilarity",
     labels = FALSE, hang = 0.04)
dev.off()
save(sft, power, file = "step2_power_value.Rdata")
load(file="step2_power_value.Rdata")
# We like large modules, so we set the minimum module size relatively high:
minModuleSize = 30
# Module identification using dynamic tree cut:
dynamicMods = cutreeDynamic(dendro = geneTree, distM = dissTOM,
                            deepSplit = 2, pamRespectsDendro = FALSE,
                            minClusterSize = minModuleSize);
table(dynamicMods)

# Convert numeric lables into colors
dynamicColors = labels2colors(dynamicMods)
table(dynamicColors)
# Plot the dendrogram and colors underneath
#sizeGrWindow(8,6)
pdf(file="5_Dynamic Tree Cut.pdf",width=8,height=6)
plotDendroAndColors(geneTree, dynamicColors, "Dynamic Tree Cut",
                    dendroLabels = FALSE, hang = 0.03,
                    addGuide = TRUE, guideHang = 0.05,
                    main = "Gene dendrogram and module colors")
dev.off()


# Calculate eigengenes
MEList = moduleEigengenes(datExpr0, colors = dynamicColors)
MEs = MEList$eigengenes
# Calculate dissimilarity of module eigengenes
MEDiss = 1-cor(MEs);
# Cluster module eigengenes
METree = hclust(as.dist(MEDiss), method = "average")
# Plot the result
#sizeGrWindow(7, 6)
pdf(file="6_Clustering of module eigengenes.pdf",width=7,height=6)
plot(METree, main = "Clustering of module eigengenes",
     xlab = "", sub = "")
MEDissThres = 0.25######剪切高度可修改
# Plot the cut line into the dendrogram
abline(h=MEDissThres, col = "red")
dev.off()


# Call an automatic merging function
merge = mergeCloseModules(datExpr0, dynamicColors, cutHeight = MEDissThres, verbose = 3)
# The merged module colors
mergedColors = merge$colors
# Eigengenes of the new merged modules:
mergedMEs = merge$newMEs

#sizeGrWindow(12, 9)
pdf(file="7_merged dynamic.pdf", width = 9, height = 6)
plotDendroAndColors(geneTree, cbind(dynamicColors, mergedColors),
                    c("Dynamic Tree Cut", "Merged dynamic"),
                    dendroLabels = FALSE, hang = 0.03,
                    addGuide = TRUE, guideHang = 0.05)
dev.off()

# Rename to moduleColors
moduleColors = mergedColors
# Construct numerical labels corresponding to the colors
colorOrder = c("grey", standardColors(50))
moduleLabels = match(moduleColors, colorOrder)-1
MEs = mergedMEs

# Save module colors and labels for use in subsequent parts
save(MEs, TOM, dissTOM,  moduleLabels, moduleColors, geneTree, sft, file = "networkConstruction-stepByStep.RData")

##############################relate modules to external clinical triats######################################
# Define numbers of genes and samples
nGenes = ncol(datExpr0)
nSamples = nrow(datExpr0)

moduleTraitCor = cor(MEs, datTraits, use = "p")
moduleTraitPvalue = corPvalueStudent(moduleTraitCor, nSamples)

#sizeGrWindow(10,6)
pdf(file="8_Module-trait relationships.pdf",width=10,height=6)
# Will display correlations and their p-values
textMatrix = paste(signif(moduleTraitCor, 2), "\n(",
                   signif(moduleTraitPvalue, 1), ")", sep = "")

dim(textMatrix) = dim(moduleTraitCor)
par(mar = c(6, 8.5, 3, 3))

# Display the correlation values within a heatmap plot
labeledHeatmap(Matrix = moduleTraitCor,
               xLabels = names(datTraits),
               yLabels = names(MEs),
               ySymbols = names(MEs),
               colorLabels = FALSE,
               colors = greenWhiteRed(50),
               textMatrix = textMatrix,
               setStdMargins = FALSE,
               cex.text = 0.5,
               zlim = c(-1,1),
               main = paste("Module-trait relationships"))
dev.off()


######## Define variable weight containing all column of datTraits
###MM and GS


# names (colors) of the modules
modNames = substring(names(MEs), 3)

geneModuleMembership = as.data.frame(cor(datExpr0, MEs, use = "p"))
MMPvalue = as.data.frame(corPvalueStudent(as.matrix(geneModuleMembership), nSamples))

names(geneModuleMembership) = paste("MM", modNames, sep="")
names(MMPvalue) = paste("p.MM", modNames, sep="")

#names of those trait
traitNames=names(datTraits)

geneTraitSignificance = as.data.frame(cor(datExpr0, datTraits, use = "p"))
GSPvalue = as.data.frame(corPvalueStudent(as.matrix(geneTraitSignificance), nSamples))

names(geneTraitSignificance) = paste("GS.", traitNames, sep="")
names(GSPvalue) = paste("p.GS.", traitNames, sep="")


####plot MM vs GS for each trait vs each module


##########example:royalblue and CK
module="brown"
column = match(module, modNames)
moduleGenes = moduleColors==module

trait="HFD"
traitColumn=match(trait,traitNames)

sizeGrWindow(7, 7)

par(mfrow = c(1,1))
verboseScatterplot(abs(geneModuleMembership[moduleGenes, column]),
                   abs(geneTraitSignificance[moduleGenes, traitColumn]),
                   xlab = paste("Module Membership in", module, "module"),
                   ylab = paste("Gene significance for ",trait),
                   main = paste("Module membership vs. gene significance\n"),
                   cex.main = 1.2, cex.lab = 1.2, cex.axis = 1.2, col = module)
######

for (trait in traitNames){
  traitColumn=match(trait,traitNames)
  
  for (module in modNames){
    column = match(module, modNames)
    moduleGenes = moduleColors==module
    
    if (nrow(geneModuleMembership[moduleGenes,]) > 1){####进行这部分计算必须每个模块内基因数量大于2，由于前面设置了最小数量是30，这里可以不做这个判断，但是grey有可能会出现1个gene,它会导致代码运行的时候中断，故设置这一步
      
      #sizeGrWindow(7, 7)
      pdf(file=paste("9_", trait, "_", module,"_Module membership vs gene significance.pdf",sep=""),width=7,height=7)
      par(mfrow = c(1,1))
      verboseScatterplot(abs(geneModuleMembership[moduleGenes, column]),
                         abs(geneTraitSignificance[moduleGenes, traitColumn]),
                         xlab = paste("Module Membership in", module, "module"),
                         ylab = paste("Gene significance for ",trait),
                         main = paste("Module membership vs. gene significance\n"),
                         cex.main = 1.2, cex.lab = 1.2, cex.axis = 1.2, col = module)
      dev.off()
    }
  }
}

#####
names(datExpr0)
probes = names(datExpr0)

#################export GS and MM############### 

geneInfo0 = data.frame(probes= probes,
                       moduleColor = moduleColors)

for (Tra in 1:ncol(geneTraitSignificance))
{
  oldNames = names(geneInfo0)
  geneInfo0 = data.frame(geneInfo0, geneTraitSignificance[,Tra],
                         GSPvalue[, Tra])
  names(geneInfo0) = c(oldNames,names(geneTraitSignificance)[Tra],
                       names(GSPvalue)[Tra])
}

for (mod in 1:ncol(geneModuleMembership))
{
  oldNames = names(geneInfo0)
  geneInfo0 = data.frame(geneInfo0, geneModuleMembership[,mod],
                         MMPvalue[, mod])
  names(geneInfo0) = c(oldNames,names(geneModuleMembership)[mod],
                       names(MMPvalue)[mod])
}
geneOrder =order(geneInfo0$moduleColor)
geneInfo = geneInfo0[geneOrder, ]

write.table(geneInfo, file = "10_GS_and_MM.xls",sep="\t",row.names=F)

#3.1.首先计算模块特征值(module eigengenes)
MEs = moduleEigengenes(datExpr, moduleColors)$eigengenes

#3.2.计算module membership即MM
datKME =signedKME(datExpr, MEs, outputColumnName="MM.")

#3.3.gene significance即GS
GS = as.data.frame(cor(datExpr, datTraits, use = "p")) #datTraits为目标性状的矩阵文件

#3.4.提取每个模块的hubgene

hub<- abs(geneModuleMembership$MMblue)>0.8 & abs(geneTraitSignificance)>0.2
table(hub)
hub<-as.data.frame(dimnames(data.frame(datExpr))[[2]][hub]) 
write.table(hub,file = "blue.txt",row.names = F,quote = F,sep = "\t") 
hub<- abs(geneModuleMembership$MMturquoise)>0.8 & abs(geneTraitSignificance)>0.2
table(hub)
hub<-as.data.frame(dimnames(data.frame(datExpr))[[2]][hub]) 
write.table(hub,file = "turquoise.txt",row.names = F,quote = F,sep = "\t") 
#############
#######################################Visualizing the gene network#######################################################
load(file = "fpkm_forAnalysis.RData")
load(file="trait_forAnalysis.RData")
load(file = "networkConstruction-stepByStep.RData")


nGenes = ncol(datExpr0)
nSamples = nrow(datExpr0)


# Transform dissTOM with a power to make moderately strong connections more visible in the heatmap
plotTOM = dissTOM^7
# Set diagonal to NA for a nicer plot
diag(plotTOM) = NA


# Call the plot function

#sizeGrWindow(9,9)
pdf(file="12_Network heatmap plot_all gene.pdf",width=9, height=9)
TOMplot(plotTOM, geneTree, moduleColors, main = "Network heatmap plot, all genes")


nSelect = 400
# For reproducibility, we set the random seed
set.seed(10)
select = sample(nGenes, size = nSelect)
selectTOM = dissTOM[select, select]
# There's no simple way of restricting a clustering tree to a subset of genes, so we must re-cluster.
selectTree = hclust(as.dist(selectTOM), method = "average")
selectColors = moduleColors[select]

# Open a graphical window
#sizeGrWindow(9,9)
# Taking the dissimilarity to a power, say 10, makes the plot more informative by effectively changing
# the color palette; setting the diagonal to NA also improves the clarity of the plot
plotDiss = selectTOM^7
diag(plotDiss) = NA

pdf(file="13_Network heatmap plot_selected genes.pdf",width=9, height=9)
TOMplot(plotDiss, selectTree, selectColors, main = "Network heatmap plot, selected genes")
dev.off()


#sizeGrWindow(5,7.5)
pdf(file="14_Eigengene dendrogram and Eigengene adjacency heatmap.pdf", width=5, height=7.5)
par(cex = 0.9)
plotEigengeneNetworks(MEs, "", marDendro = c(0,4,1,2), marHeatmap = c(3,4,1,2), cex.lab = 0.8, xLabelsAngle= 90)
dev.off()

#or devide into two parts
# Plot the dendrogram
#sizeGrWindow(6,6);
pdf(file="15_Eigengene dendrogram_2.pdf",width=6, height=6)
par(cex = 1.0)
plotEigengeneNetworks(MEs, "Eigengene dendrogram", marDendro = c(0,4,2,0), plotHeatmaps = FALSE)
dev.off()

pdf(file="15_Eigengene adjacency heatmap_2.pdf",width=6, height=6)
# Plot the heatmap matrix (note: this plot will overwrite the dendrogram plot)
par(cex = 1.0)
plotEigengeneNetworks(MEs, "Eigengene adjacency heatmap", marHeatmap = c(3,4,2,2), plotDendrograms = FALSE, xLabelsAngle = 90)
dev.off()


###########################Exporting to Cytoscape all one by one ##########################


# Select each module

for (mod in 1:nrow(table(moduleColors)))
{
  
  modules = names(table(moduleColors))[mod]
  # Select module probes
  probes = names(datExpr0)
  inModule = (moduleColors == modules)
  modProbes = probes[inModule]
  modGenes = modProbes
  # Select the corresponding Topological Overlap
  modTOM = TOM[inModule, inModule]
  
  dimnames(modTOM) = list(modProbes, modProbes)
  # Export the network into edge and node list files Cytoscape can read
  cyt = exportNetworkToCytoscape(modTOM,
                                 edgeFile = paste("CytoscapeInput-edges-", modules , ".txt", sep=""),
                                 nodeFile = paste("CytoscapeInput-nodes-", modules, ".txt", sep=""),
                                 weighted = TRUE,
                                 threshold = 0.32,
                                 nodeNames = modProbes,
                                 altNodeNames = modGenes,
                                 nodeAttr = moduleColors[inModule])
}
